# Supplementary material for: Successes of and Lessons From the First Joint eHealth Program of the Dutch University Hospitals: Evaluation Study
Source: J Med Internet Res. 2021 Nov 25;23(11):e25170. doi: 10.2196/25170 (PMC8663485; doi:10.2196/25170)
Supplement: Multimedia Appendix 1 [file jmir_v23i11e25170_app1.xls]

## Sheet: Adapted CSIRO framework
					Deliverable										CSIRO framework
	UH	Project title	Theme	Project type	2	3	4	5	6	7	8	9	10	11	Health domain	Health service	Technology	Environment setting	(Clinical) outcomes or evident benefits
1
2
3
4
5
6
7
8
9
10
11
12
13
14
15
16
17
18
19
20
21
22
23
24
25
26
27
28
29
	UMC		Theme	Project type												Clinical
	AMC		Digital_cohesiveness	Knowledge												Triage
	VUMC		Digital_interaction	Application												Diagnostic
	LUMC															Treatment
	ErasmusMC															Consultation
	UMCU															Monitoring
	UMCG															Case Review
	Radboud															Monitoring, diagnostics
	MUMC
																Non_clinical
																Education
																Training
																Supervision
																Administration
																Research
